# Supplementary material for: Novel insight into m6A regulator-mediated methylation modification patterns and immune characteristics in intracranial aneurysm
Source: Front Aging Neurosci. 2022 Aug 11;14:973258. doi: 10.3389/fnagi.2022.973258 (PMC9404377; doi:10.3389/fnagi.2022.973258)
Supplement: Supplementary file 2 [file Data_Sheet_2.xlsx]

## Sheet: Table S1
Table S1. Primers used for quantitative qRT-qPCR analysis.
Gene name	Sequence
IGF2BP1	F: GGACCGAAGGGAAGAAGCTG
	R: GTTTCGATGGCCTTCATCGC
YTHDF3	F: CGAGAAGCAGAGAGCGAGAG
	R: TACTGCTAATGCCAGGCACC
LRPPRC	F: CAGATCGGAGACGGAAGACG
	R: GCAAGGCATGACTACCACCT
ZNF217	F: CGAGTGGTGTCAGCTCAGTC
	R: ACAGCCCTGGGTTCCAAAAA
GAPDH	F: GGAGCGAGATCCCTCCAAAAT
	R: GGCTGTTGTCATACTTCTCATGG
F: forward primer; R: Reverse primer.

## Sheet: Table S2
Table S2.The PC1 and PC2 values by principal component analysis used for m6A score system
Samples	PC1	PC2
Control1	0.101293	3.54333
Control2	2.88117	0.776075
Control3	3.91763	-0.963624
Control4	3.51688	0.929075
Control5	-0.84391	-0.352302
Control6	-2.06464	-1.58706
Control7	3.3892	-0.335625
Control8	4.35064	-4.35961
Control9	4.24633	-0.996977
Control10	4.3894	2.65152
Control11	3.51936	3.0526
Control12	-0.29373	-0.244561
Control13	0.96633	2.98242
Control14	1.80164	0.245909
Control15	3.50847	1.28304
Control16	-3.80224	-1.66417
Unruptured1	3.5296	2.00129
Unruptured2	-0.880936	-1.32648
Unruptured3	-0.876938	1.92206
Unruptured4	1.2798	-2.49528
Unruptured5	-4.09464	-0.285776
Unruptured6	-0.964542	0.0252066
Unruptured7	0.226225	-0.800069
Unruptured8	0.559925	-0.739068
Unruptured9	3.00616	-0.409893
Unruptured10	0.142792	1.10615
Unruptured11	-1.15094	-2.26125
Unruptured12	-2.04847	1.37213
Unruptured13	0.953246	1.15487
Unruptured14	-0.77759	-1.11732
Unruptured15	-1.84216	-0.283071
Unruptured16	3.39189	-5.77618
Unruptured17	0.678042	-0.568276
Unruptured18	1.48173	1.21906
Unruptured19	-0.021057	2.26826
Unruptured20	-0.366952	-1.05821
Unruptured21	-4.25998	2.79734
Ruptured1	-0.51597	0.639978
Ruptured2	1.74468	2.5081
Ruptured3	-0.880466	0.120289
Ruptured4	-1.20068	-1.10699
Ruptured5	-0.459878	0.0776946
Ruptured6	-2.39555	1.55038
Ruptured7	-1.39889	-0.29379
Ruptured8	-3.71919	-3.66741
Ruptured9	0.986397	-0.166973
Ruptured10	-1.87187	-1.34586
Ruptured11	2.25791	0.320932
Ruptured12	3.30429	-0.0958038
Ruptured13	-2.27659	-0.12335
Ruptured14	-1.45431	-3.05652
Ruptured15	-1.67092	2.59492
Ruptured16	-0.652252	-1.72471
Ruptured17	-1.30765	-0.361645
Ruptured18	-3.51987	2.14602
Ruptured19	-2.24753	1.72496
Ruptured20	-2.45422	-2.13636
Ruptured21	-2.30183	-1.12711
Ruptured22	-5.51464	1.81771

## Sheet: Table S3
Table S3. The immune- and apoptosis-related target genes modified by m6A regulators in IA.
targetgene	m6A	Type
ADM2	IGF2BP3	immune
AGTR1	FTO	immune
AKAP1	YTHDF3	apoptosis
ALDOC	YTHDF3	apoptosis
AMOT	RBM15	apoptosis
AMOT	YTHDF3	apoptosis
AMOT	FTO	apoptosis
ANGPT4	FTO	immune
ANGPTL4	YTHDF2	imm_apop
ANGPTL4	YTHDF3	imm_apop
ANXA2P2	YTHDF2	apoptosis
AQP3	FTO	apoptosis
AQP9	FTO	immune
AR	FTO	immune
ARHGAP11A	IGF2BP3	apoptosis
ASB2	FTO	apoptosis
ASPM	IGF2BP3	apoptosis
ATP1B1	YTHDF3	apoptosis
AURKB	IGF2BP3	apoptosis
B4GAT1	FTO	apoptosis
B4GAT1	YTHDF3	apoptosis
BASP1	FTO	apoptosis
BAX	FTO	apoptosis
BAX	IGF2BP1	apoptosis
BMP1	IGF2BP3	immune
BUB1B	IGF2BP3	apoptosis
C5AR1	YTHDF3	immune
C5AR2	YTHDF3	immune
CAB39L	YTHDF3	apoptosis
CADM1	IGF2BP1	apoptosis
CAMK2G	YTHDF3	apoptosis
CCR1	FTO	immune
CCR4	FTO	immune
CCR7	FTO	immune
CCR7	YTHDF3	immune
CCRL2	FTO	immune
CD44	YTHDF3	apoptosis
CD44	FTO	apoptosis
CD48	FTO	imm_apop
CD55	YTHDF2	apoptosis
CD55	YTHDF3	apoptosis
CD72	YTHDF3	immune
CDC20	YTHDC1	apoptosis
CDC20	IGF2BP3	apoptosis
CDC6	IGF2BP3	apoptosis
CDH2	YTHDC1	apoptosis
CDH2	IGF2BP1	apoptosis
CDK1	IGF2BP3	apoptosis
CDKN1A	IGF2BP1	apoptosis
CELSR2	YTHDF3	apoptosis
CENPK	YTHDC1	apoptosis
CENPK	IGF2BP3	apoptosis
CENPU	IGF2BP3	apoptosis
CIITA	FTO	immune
CLCF1	YTHDF3	immune
CLCN4	YTHDF3	apoptosis
CLSPN	YTHDC1	apoptosis
CLSPN	IGF2BP3	apoptosis
CLU	IGF2BP1	apoptosis
CMTM7	YTHDF3	immune
COL9A3	IGF2BP1	apoptosis
COLEC12	IGF2BP1	immune
CRLF1	IGF2BP1	immune
CSPG5	YTHDF3	imm_apop
CSRP1	YTHDF3	immune
CTSB	YTHDC1	immune
CTSB	FTO	immune
CTSC	YTHDC1	apoptosis
CTSS	FTO	immune
CTTNBP2	YTHDF3	apoptosis
CX3CL1	YTHDF3	immune
CX3CL1	IGF2BP3	immune
CXCR4	YTHDF3	imm_apop
CXCR4	FTO	imm_apop
DEF6	FTO	apoptosis
DTNA	YTHDF2	apoptosis
DUSP4	FTO	apoptosis
DUSP4	YTHDF3	apoptosis
EDN3	YTHDF3	immune
EDN3	YTHDF2	immune
EDNRB	IGF2BP1	immune
EREG	FTO	imm_apop
ESPL1	IGF2BP3	apoptosis
F2R	IGF2BP1	imm_apop
F2RL1	YTHDF3	imm_apop
FABP4	FTO	immune
FCER1G	FTO	immune
FGF14	IGF2BP1	immune
FGFR3	YTHDF2	imm_apop
FGFR3	YTHDF3	imm_apop
FNDC3B	IGF2BP3	apoptosis
FNDC3B	YTHDF3	apoptosis
FPR1	FTO	immune
FST	IGF2BP1	apoptosis
FSTL1	IGF2BP1	apoptosis
G0S2	FTO	apoptosis
GATM	IGF2BP1	apoptosis
GDF15	IGF2BP1	imm_apop
GDF7	IGF2BP1	imm_apop
GFOD1	IGF2BP1	apoptosis
GLDC	IGF2BP1	apoptosis
GLP1R	IGF2BP1	immune
GNA15	FTO	apoptosis
GRIN1	YTHDF3	apoptosis
HMOX1	FTO	imm_apop
HPGD	FTO	apoptosis
HRK	YTHDF3	apoptosis
HSPA6	FTO	imm_apop
HSPA6	YTHDF3	imm_apop
IFI30	YTHDF3	imm_apop
IGHM	FTO	immune
IL10	YTHDF3	immune
IL12RB1	FTO	immune
IL1R1	YTHDF2	imm_apop
IL1RAP	YTHDF3	imm_apop
IL2RB	FTO	immune
IL7R	FTO	imm_apop
INHBA	IGF2BP1	immune
IRF4	YTHDF3	apoptosis
IRF4	FTO	apoptosis
ISG20	FTO	imm_apop
ITGA7	FTO	apoptosis
ITGA7	YTHDF2	apoptosis
ITGA7	YTHDF3	apoptosis
ITGAL	FTO	immune
ITGB4	YTHDF3	apoptosis
JAKMIP2	IGF2BP1	apoptosis
KRT18	IGF2BP1	apoptosis
KYNU	YTHDF3	apoptosis
LGMN	YTHDF3	immune
LGR5	IGF2BP1	immune
LIFR	YTHDF3	immune
LILRB3	YTHDF3	immune
LMNB1	IGF2BP3	apoptosis
LTBP2	IGF2BP1	immune
LXN	YTHDF2	apoptosis
MAOA	YTHDF3	apoptosis
MAOA	IGF2BP1	apoptosis
MAP2K6	YTHDC1	apoptosis
MAP2K6	IGF2BP1	apoptosis
MKI67	IGF2BP3	apoptosis
MMP9	FTO	imm_apop
MXD1	YTHDF3	apoptosis
MYBL2	IGF2BP3	apoptosis
MYBL2	FTO	apoptosis
NCAPG	IGF2BP3	apoptosis
NDC80	IGF2BP3	apoptosis
NEDD9	YTHDF3	apoptosis
NET1	YTHDF2	apoptosis
NOD2	FTO	immune
NOD2	YTHDF3	immune
NR3C2	YTHDF3	immune
OLR1	FTO	immune
OSM	FTO	immune
PAPSS2	YTHDF2	apoptosis
PAPSS2	YTHDF3	apoptosis
PAPSS2	YTHDC1	apoptosis
PLAUR	YTHDF2	imm_apop
PLAUR	FTO	imm_apop
PLXNB1	FTO	immune
PLXNB1	YTHDF3	immune
PLXNB1	IGF2BP3	immune
PLXNB3	YTHDF2	immune
PRDM1	YTHDF2	apoptosis
PRDM1	YTHDF3	apoptosis
PRDM1	FTO	apoptosis
PTN	RBM15	immune
PTPN22	FTO	apoptosis
PTPRC	FTO	imm_apop
PTTG1	IGF2BP3	apoptosis
PTTG1	FTO	apoptosis
RAC2	FTO	imm_apop
RCN3	IGF2BP1	apoptosis
RHOH	YTHDF3	apoptosis
RHOH	FTO	apoptosis
RIMS3	YTHDF2	apoptosis
RNASE6	FTO	apoptosis
S100A11	YTHDF3	imm_apop
S100A11	FTO	imm_apop
S100A12	FTO	immune
SEMA3C	YTHDF3	imm_apop
SEMA6D	YTHDF3	immune
SEMA6D	FTO	immune
SEMA6D	RBM15	immune
SERPINE1	IGF2BP3	apoptosis
SERPINH1	IGF2BP1	apoptosis
SERPINH1	IGF2BP3	apoptosis
SERPINH1	YTHDC1	apoptosis
SHC4	IGF2BP1	immune
SIGLEC15	IGF2BP1	apoptosis
SKIL	FTO	apoptosis
SKIL	YTHDF3	apoptosis
SLC11A1	FTO	immune
SLC16A3	YTHDF3	apoptosis
SLC16A3	FTO	apoptosis
SLC2A3	YTHDF3	apoptosis
SLC2A3	FTO	apoptosis
SLC37A2	FTO	apoptosis
SLITRK5	YTHDF3	apoptosis
SOX2	YTHDF3	apoptosis
SOX4	YTHDF3	apoptosis
SSTR5	IGF2BP1	immune
STC2	IGF2BP3	immune
STC2	YTHDF2	immune
STK17B	YTHDF3	apoptosis
TES	IGF2BP3	apoptosis
TES	YTHDF3	apoptosis
TGIF1	YTHDF3	apoptosis
THBS1	IGF2BP1	imm_apop
THRB	YTHDF2	immune
THRB	IGF2BP3	immune
TIMP1	YTHDF2	apoptosis
TIMP1	YTHDF3	apoptosis
TIMP1	FTO	apoptosis
TLR1	YTHDF3	immune
TLR2	FTO	immune
TLR8	FTO	immune
TMEM158	FTO	apoptosis
TMEM45A	IGF2BP1	apoptosis
TNFAIP3	YTHDF3	imm_apop
TNFRSF10B	YTHDF2	imm_apop
TNFRSF10B	YTHDF3	imm_apop
TNFRSF10D	YTHDF2	imm_apop
TNFRSF11B	IGF2BP1	immune
TNFRSF12A	IGF2BP1	imm_apop
TNFSF9	YTHDF3	imm_apop
TNFSF9	FTO	imm_apop
TPD52	IGF2BP1	apoptosis
TPX2	IGF2BP3	apoptosis
TPX2	YTHDC1	apoptosis
TUBA1C	IGF2BP3	apoptosis
TUBA1C	RBM15	apoptosis
TYMP	FTO	imm_apop
TYMP	YTHDF3	imm_apop
TYROBP	FTO	immune
UBE2C	IGF2BP3	apoptosis
UGCG	YTHDF3	apoptosis
UPP1	FTO	apoptosis
VCAN	IGF2BP1	apoptosis
VCAN	YTHDF3	apoptosis
VDR	FTO	immune
VDR	YTHDF3	immune
VEGFA	YTHDF3	imm_apop
VIPR1	YTHDF2	immune
XK	YTHDF2	apoptosis
XK	FTO	apoptosis
ZC3H12A	YTHDF3	apoptosis

## Sheet: Table S4
Table S4.The m6a modification sites of hub targets predicted by SRAMP.
Gene	Position	Sequence context	Score(binary)	Score(knn)	Score(spectrum)	Score(combined)	Decision
CDK1-203	501	TCTAGAAGAGTTCTTCACAGAGACTTAAAACCTCAAAATCTCTTG	0.736	0.677	0.643	0.696	m6A site (Very high confidence)
CDK1-204	170	CGGGGTCCTCTAAGAAGGCCGGACTGGAGGATCTACCATACCCAT	0.697	0.838	0.628	0.676	m6A site (Very high confidence)
CDK1-204	584	TCTAGAAGAGTTCTTCACAGAGACTTAAAACCTCAAAATCTCTTG	0.736	0.677	0.643	0.696	m6A site (Very high confidence)
CDK1-207	537	UCUAGAAGAGUUCUUCACAGAGACUUAAAACCUCAAAAUCUCUUG	0.736	0.677	0.643	0.696	m6A site (Very high confidence)
AURKB-201	734	AAGGGAGAGCTGAAGATTGCTGACTTCGGCTGGTCTGTGCATGCG	0.792	0.438	0.836	0.792	m6A site (Very high confidence)
AURKB-202	657	AAGGGAGAGCTGAAGATTGCTGACTTCGGCTGGTCTGTGCATGCG	0.792	0.438	0.836	0.792	m6A site (Very high confidence)
AURKB-204	557	AAGGGAGAGCTGAAGATTGCTGACTTCGGCTGGTCTGTGCATGCG	0.792	0.438	0.836	0.792	m6A site (Very high confidence)
AURKB-203	708	AAGGGAGAGCTGAAGATTGCTGACTTCGGCTGGTCTGTGCATGCG	0.792	0.438	0.836	0.792	m6A site (Very high confidence)
AURKB-213	447	AAGGGAGAGCTGAAGATTGCTGACTTCGGCTGGTCTGTGCATGCG	0.792	0.438	0.836	0.792	m6A site (Very high confidence)
AURKB-214	724	AAGGGAGAGCTGAAGATTGCTGACTTCGGCTGGTCTGTGCATGCG	0.792	0.438	0.836	0.792	m6A site (Very high confidence)
ASPN-201	883	GAAGGCGGTCCCCCAACAGAAAACAATTCTTTAATACTTGAAGAA	0.752	0.353	0.842	0.768	m6A site (Very high confidence)
ASPN-201	1388	CTTTCATAAAAGATAATTATGGACTAAATCAGGATCTAGAATCAG	0.924	0.775	0.788	0.862	m6A site (Very high confidence)
ASPN-203	858	GAAGGCGGTCCCCCAACAGAAAACAATTCTTTAATACTTGAAGAA	0.752	0.353	0.842	0.768	m6A site (Very high confidence)
ASPN-203	1363	CTTTCATAAAAGATAATTATGGACTAAATCAGGATCTAGAATCAG	0.924	0.775	0.788	0.862	m6A site (Very high confidence)
ASPN-206	858	GAAGGCGGTCCCCCAACAGAAAACAATTCTTTAATACTTGAAGAA	0.752	0.353	0.842	0.768	m6A site (Very high confidence)
ASPN-206	1363	CTTTCATAAAAGATAATTATGGACTAAATCAGGATCTAGAATCAG	0.924	0.775	0.788	0.862	m6A site (Very high confidence)
ASPN-206	9163	GTCGGATTAACATCCAAAGAGGACTGAGCCCTGAACAAAGAGTCA	0.75	0.711	0.595	0.686	m6A site (Very high confidence)
ASPN-207	626	GAAGGCGGTCCCCCAACAGAAAACAATTCTTTAATACTTGAAGAA	0.752	0.353	0.842	0.768	m6A site (Very high confidence)
ASPN-207	1131	CTTTCATAAAAGATAATTATGGACTAAATCAGGATCTAGAATCAG	0.924	0.775	0.788	0.862	m6A site (Very high confidence)
BUB1B-201	2563	TCTTCTCAACCTGTCCCATGGGACTTTTATATCAACCTCAAGTTA	0.774	0.863	0.535	0.683	m6A site (Very high confidence)
BUB1B-202	2607	TCTTCTCAACCTGTCCCATGGGACTTTTATATCAACCTCAAGTTA	0.774	0.863	0.535	0.683	m6A site (Very high confidence)
MKI67-201	1655	AACGTAGCAAAAACGCCCAGGAACACCTACAAAATGACTTCTCTG	0.768	0.46	0.879	0.797	m6A site (Very high confidence)
MKI67-201	1669	GCCCAGGAACACCTACAAAATGACTTCTCTGGAGACAAAAACTTC	0.845	0.787	0.852	0.845	m6A site (Very high confidence)
MKI67-201	1687	AATGACTTCTCTGGAGACAAAAACTTCAGATACTGAGACAGAGCC	0.816	0.625	0.844	0.817	m6A site (Very high confidence)
MKI67-201	1972	GAAAGCAATGAAGAGATCAAGAACTTGGGGGCAGAAATGTGCACC	0.858	0.645	0.807	0.827	m6A site (Very high confidence)
MKI67-201	2473	AGGTCCCTCTGAGGAATCAATGACTGATGAGAAAACTACCAAAAT	0.895	0.677	0.823	0.855	m6A site (Very high confidence)
MKI67-201	2722	GCAGAAACTGGACCTGGCAGGAACTTTACCTGGCAGCAAAAGACA	0.892	0.552	0.882	0.871	m6A site (Very high confidence)
MKI67-201	3154	GGCCCAGGCTCTGGAAGACCTGACTGGCTTTAAAGAGCTCTTCCA	0.814	0.627	0.872	0.828	m6A site (Very high confidence)
MKI67-201	4078	AGCAGTTGGCAAGCTCACACAGACATCAGGAGAGACTACACACAC	0.812	0.562	0.817	0.801	m6A site (Very high confidence)
MKI67-201	4608	AAAAGGCCCAGGCTCTAGAAGAACTGACTGGCTTCAGAGAGCTTT	0.871	0.668	0.873	0.861	m6A site (Very high confidence)
MKI67-201	5267	GAATCTGCAAAGCAGATGCTGGACCCAGCAAACTATGGAACTGGG	0.8	0.618	0.78	0.783	m6A site (Very high confidence)
MKI67-201	5276	AAGCAGATGCTGGACCCAGCAAACTATGGAACTGGGATGGAGAGG	0.819	0.552	0.792	0.795	m6A site (Very high confidence)
MKI67-201	6441	AGGACCTGGTTGGCTTCAAAGAACTCTTCCAGACACCAGGTCACA	0.868	0.714	0.855	0.855	m6A site (Very high confidence)
MKI67-201	6625	AGCAGTCAGCAAGCTCACACGGACATCAGGGGAGACTACGCAAAC	0.861	0.729	0.813	0.835	m6A site (Very high confidence)
MKI67-201	6891	CCTGCAAATCTCCCCCACCAGAACTAACAGACACTGCCACGAGCA	0.862	0.609	0.849	0.844	m6A site (Very high confidence)
MKI67-201	6899	TCTCCCCCACCAGAACTAACAGACACTGCCACGAGCACAAAGAGA	0.833	0.509	0.844	0.821	m6A site (Very high confidence)
MKI67-201	7561	AGGTCACACTGAAGAATCAATGACTGATGACAAAACCACTAAAAT	0.885	0.661	0.807	0.842	m6A site (Very high confidence)
MKI67-201	7824	AAGATGTAATTGGCAGCAGGAGACAGCCAAGAGCACCTAAGGAAA	0.768	0.482	0.763	0.751	m6A site (Very high confidence)
MKI67-201	8510	ATGAAGACCTCCCCAGAGATGGACATTCAGAATCCAGATGATGGA	0.893	0.761	0.794	0.847	m6A site (Very high confidence)
MKI67-201	8541	ATCCAGATGATGGAGCCCGGAAACCCATACCTAGAGACAAAGTCA	0.744	0.295	0.801	0.744	m6A site (Very high confidence)
MKI67-201	8870	ATAAGAACCAGAAGTCATAGGGACAGTGAAGATATTTGACAGAAA	0.88	0.7	0.829	0.85	m6A site (Very high confidence)
MKI67-201	9010	TCAGTCTGCTTAAGGGAAGAAAACTTTGGATTTGCTGGGTCTGAA	0.825	0.444	0.823	0.805	m6A site (Very high confidence)
MKI67-201	9075	GGGAGCACTGCTGGGCTCCTGGACTGAGAATAGTTGAACACCGGG	0.914	0.782	0.881	0.894	m6A site (Very high confidence)
MKI67-201	9090	CTCCTGGACTGAGAATAGTTGAACACCGGGGGCTTTGTGAAGGAG	0.761	0.363	0.885	0.791	m6A site (Very high confidence)
MKI67-201	9496	ACTCGTGAGCACATCTTTAGGGACCAAGAGTGACTTTCTGTAAGG	0.844	0.377	0.85	0.823	m6A site (Very high confidence)
MKI67-201	9584	ACTAGGGTTGCTCTCACCTGAGACATTCTCCACCCGCGGAATCTC	0.816	0.304	0.821	0.792	m6A site (Very high confidence)
MKI67-202	932	AGTACCGCAGATGACTCAAAAGACAGTGTTGCTCAGGGAACAACT	0.845	0.5	0.834	0.823	m6A site (Very high confidence)
MKI67-202	1216	TTGTAGAAAATCTGGATTACAAACTGATTACGCAACAGAGAAAGA	0.84	0.442	0.849	0.824	m6A site (Very high confidence)
MKI67-202	1579	AGGCTTCAAGGCTGGTGATAAAACTCTTACTCCCAGGAAGCTTTC	0.798	0.415	0.792	0.776	m6A site (Very high confidence)
MKI67-202	1830	AGAAATTGGGCACTACAGCTGGACAGATGTGCTCTGGGTTACCTG	0.855	0.469	0.806	0.816	m6A site (Very high confidence)
MKI67-202	2954	AACGTAGCAAAAACGCCCAGGAACACCTACAAAATGACTTCTCTG	0.768	0.46	0.879	0.797	m6A site (Very high confidence)
MKI67-202	2968	GCCCAGGAACACCTACAAAATGACTTCTCTGGAGACAAAAACTTC	0.845	0.787	0.852	0.845	m6A site (Very high confidence)
MKI67-202	2986	AATGACTTCTCTGGAGACAAAAACTTCAGATACTGAGACAGAGCC	0.816	0.625	0.844	0.817	m6A site (Very high confidence)
MKI67-202	3271	GAAAGCAATGAAGAGATCAAGAACTTGGGGGCAGAAATGTGCACC	0.858	0.645	0.807	0.827	m6A site (Very high confidence)
MKI67-202	3772	AGGTCCCTCTGAGGAATCAATGACTGATGAGAAAACTACCAAAAT	0.895	0.677	0.823	0.855	m6A site (Very high confidence)
MKI67-202	4021	GCAGAAACTGGACCTGGCAGGAACTTTACCTGGCAGCAAAAGACA	0.892	0.552	0.882	0.871	m6A site (Very high confidence)
MKI67-202	4453	GGCCCAGGCTCTGGAAGACCTGACTGGCTTTAAAGAGCTCTTCCA	0.814	0.627	0.872	0.828	m6A site (Very high confidence)
MKI67-202	5377	AGCAGTTGGCAAGCTCACACAGACATCAGGAGAGACTACACACAC	0.812	0.562	0.817	0.801	m6A site (Very high confidence)
MKI67-202	5907	AAAAGGCCCAGGCTCTAGAAGAACTGACTGGCTTCAGAGAGCTTT	0.871	0.668	0.873	0.861	m6A site (Very high confidence)
MKI67-202	6566	GAATCTGCAAAGCAGATGCTGGACCCAGCAAACTATGGAACTGGG	0.8	0.618	0.78	0.783	m6A site (Very high confidence)
MKI67-202	6575	AAGCAGATGCTGGACCCAGCAAACTATGGAACTGGGATGGAGAGG	0.819	0.552	0.792	0.795	m6A site (Very high confidence)
MKI67-202	7740	AGGACCTGGTTGGCTTCAAAGAACTCTTCCAGACACCAGGTCACA	0.868	0.714	0.855	0.855	m6A site (Very high confidence)
MKI67-202	7924	AGCAGTCAGCAAGCTCACACGGACATCAGGGGAGACTACGCAAAC	0.861	0.729	0.813	0.835	m6A site (Very high confidence)
MKI67-202	8190	CCTGCAAATCTCCCCCACCAGAACTAACAGACACTGCCACGAGCA	0.862	0.609	0.849	0.844	m6A site (Very high confidence)
MKI67-202	8198	TCTCCCCCACCAGAACTAACAGACACTGCCACGAGCACAAAGAGA	0.833	0.509	0.844	0.821	m6A site (Very high confidence)
MKI67-202	8860	AGGTCACACTGAAGAATCAATGACTGATGACAAAACCACTAAAAT	0.885	0.661	0.807	0.842	m6A site (Very high confidence)
MKI67-202	9123	AAGATGTAATTGGCAGCAGGAGACAGCCAAGAGCACCTAAGGAAA	0.768	0.482	0.763	0.751	m6A site (Very high confidence)
MKI67-202	9809	ATGAAGACCTCCCCAGAGATGGACATTCAGAATCCAGATGATGGA	0.893	0.761	0.794	0.847	m6A site (Very high confidence)
MKI67-202	9840	ATCCAGATGATGGAGCCCGGAAACCCATACCTAGAGACAAAGTCA	0.744	0.295	0.801	0.744	m6A site (Very high confidence)
MKI67-202	10169	ATAAGAACCAGAAGTCATAGGGACAGTGAAGATATTTGACAGAAA	0.88	0.7	0.829	0.85	m6A site (Very high confidence)
MKI67-202	10309	TCAGTCTGCTTAAGGGAAGAAAACTTTGGATTTGCTGGGTCTGAA	0.825	0.444	0.823	0.805	m6A site (Very high confidence)
MKI67-202	10374	GGGAGCACTGCTGGGCTCCTGGACTGAGAATAGTTGAACACCGGG	0.914	0.782	0.881	0.894	m6A site (Very high confidence)
MKI67-202	10389	CTCCTGGACTGAGAATAGTTGAACACCGGGGGCTTTGTGAAGGAG	0.761	0.363	0.885	0.791	m6A site (Very high confidence)
MKI67-202	10795	ACTCGTGAGCACATCTTTAGGGACCAAGAGTGACTTTCTGTAAGG	0.844	0.377	0.85	0.823	m6A site (Very high confidence)
MKI67-202	10883	ACTAGGGTTGCTCTCACCTGAGACATTCTCCACCCGCGGAATCTC	0.816	0.304	0.821	0.792	m6A site (Very high confidence)
TPX2-201	2298	GATTGAACCTTTCTGCTTGGAGACTGACAGAAGAGGTGCTCTGAA	0.861	0.47	0.823	0.826	m6A site (Very high confidence)
TPX2-201	2816	TGCTCTTAACCTCAAACCTAGGACCGTCTTGCTTTGTCATTGGGC	0.803	0.474	0.858	0.809	m6A site (Very high confidence)
TPX2-201	2862	TGGAGAGAACCCATTTCTCCAGACTTTTACCTACCCGTGCCTGAG	0.874	0.56	0.876	0.859	m6A site (Very high confidence)
TPX2-201	2897	CGTGCCTGAGAAAGCATACTTGACAACTGTGGACTCCAGTTTTGT	0.766	0.29	0.869	0.783	m6A site (Very high confidence)
TPX2-201	2907	AAAGCATACTTGACAACTGTGGACTCCAGTTTTGTTGAGAATTGT	0.881	0.598	0.828	0.846	m6A site (Very high confidence)
TPX2-202	2425	GATTGAACCTTTCTGCTTGGAGACTGACAGAAGAGGTGCTCTGAA	0.861	0.47	0.823	0.826	m6A site (Very high confidence)
TPX2-202	2943	TGCTCTTAACCTCAAACCTAGGACCGTCTTGCTTTGTCATTGGGC	0.803	0.474	0.858	0.809	m6A site (Very high confidence)
TPX2-202	2989	TGGAGAGAACCCATTTCTCCAGACTTTTACCTACCCGTGCCTGAG	0.874	0.56	0.876	0.859	m6A site (Very high confidence)
TPX2-202	3024	CGTGCCTGAGAAAGCATACTTGACAACTGTGGACTCCAGTTTTGT	0.766	0.29	0.869	0.783	m6A site (Very high confidence)
TPX2-202	3034	AAAGCATACTTGACAACTGTGGACTCCAGTTTTGTTGAGAATTGT	0.881	0.598	0.828	0.846	m6A site (Very high confidence)
